# Supplementary material for: QuantPrime – a flexible tool for reliable high-throughput primer design for quantitative PCR
Source: BMC Bioinformatics. 2008 Nov 1;9:465. doi: 10.1186/1471-2105-9-465 (PMC2612009; doi:10.1186/1471-2105-9-465)
Supplement: Additional file 1 — List of customizable parameters in QuantPrime. A comprehensive list of all parameters that can be customized in QuantPrime, with parameter ranges and default values. [file 1471-2105-9-465-S1.xls]

## Sheet: Sheet1
List of customizable parameters in QuantPrime The first three categories (primer design, Primer3 and specificity testing parameters) can be configured individually for each project. The last category of parameters are global for all projects on the server, thus only configurable for the standalone version of QuantPrime.
Primer design parameters	Value type	Range of meaningful values	Standard value real time PCR	Standard value end point PCR
Limit G/C content at 3' end of the primers	Yes/No	Yes/No	Yes	Yes
Limit G/C content, number of 3' bases to check	bp	3 – 6	5	5
Limit G/C content, maximum number of G/C bases	bp	2 – 4	3	3
Specificity prefiltering	Yes/No	Yes (No: faster design but slower specificity testing)	Yes	Yes
Specificity prefiltering BLAST expectation value	Float	1e-5 – 10	1	1
Specificity prefiltering splice variant options		Neither filtered out nor required Filtered out (= primer pair may not match any splice variant) Required (= primer pair needs to match all splice variants)	Neither filtered out nor required	Neither filtered out nor required
Primer3 parameters	Value type	Range of meaningful values	Standard value real time PCR	Standard value end point PCR
PRIMER_MAX_POLY_X	bp	See Primer3 documentation	3	3
PRIMER_GC_CLAMP	bp	See Primer3 documentation	1	1
PRIMER_TM_SANTALUCIA	0/1	See Primer3 documentation	1	1
PRIMER_SALT_CORRECTIONS	0/1	See Primer3 documentation	1	1
PRIMER_DNTP_CONC	uM	See Primer3 documentation	0.4	0.4
PRIMER_DIVALENT_CONC	mM	See Primer3 documentation	1.5	1.5
PRIMER_DNA_CONC	nM	See Primer3 documentation	50	50
PRIMER_SALT_CONC	mM	See Primer3 documentation	50	50
PRIMER_MIN_SIZE	bp	See Primer3 documentation	20	20
PRIMER_OPT_SIZE	bp	See Primer3 documentation	22	22
PRIMER_MAX_SIZE	bp	See Primer3 documentation	24	24
PRIMER_PRODUCT_SIZE_RANGE	bp ranges	See Primer3 documentation	60-80 80-150	150-1500
PRIMER_PRODUCT_MIN_TM	°C	See Primer3 documentation	75	75
PRIMER_PRODUCT_MAX_TM	°C	See Primer3 documentation	95	95
PRIMER_MIN_GC	%	See Primer3 documentation	45	45
PRIMER_OPT_GC_PERCENT	%	See Primer3 documentation	50	50
PRIMER_MAX_GC	%	See Primer3 documentation	55	55
PRIMER_MIN_TM	°C	See Primer3 documentation	61	61
PRIMER_OPT_TM	°C	See Primer3 documentation	64	64
PRIMER_MAX_TM	°C	See Primer3 documentation	67	67
PRIMER_MAX_DIFF_TM	°C	See Primer3 documentation	2	2
+ other available parameters in Primer3		See Primer3 documentation	not used	not used
Specificity testing parameters	Value type	Range of meaningful values	Standard value real time PCR	Standard value end point PCR
BLAST maximum expectation value (all tests)	Float	50 (loose, fast) – 1000 (strict, slow)	200	200
Unspecific hit should be an amplicon (cDNA, gDNA)	Yes/No	Yes (No: meaninglessly strict checking)	Yes	Yes
Maximum unspecific amplicon length (cDNA, gDNA)	bp	1000 – 5000 (depending on extension time and polymerase in PCR reaction)	1500	3500
Minimum 3' match length (cDNA)	bp	1 (very strict) – 5 (loose)	2	2
Minimum 3' match length (gDNA)	bp	1 (very strict) – 5 (loose)	2	2
Consider splice variant amplicons as unspecific (cDNA)	Yes/No	Yes/No	No	No
Single primer unspecific binding testing, minimum 3' match length	bp	0 (very strict) – 4 (loose)	1	1
Single primer unspecific binding testing, minimum match percentage	%	65 (very strict) – 95 (loose)	75	75
Global parameters (configurable for standalone version)	Value type	Range of meaningful values	Public server
Size of 3' region to favor when designing primer pairs	bp	100 – 1500 (depending on average transcript length, RNA secondary structure and RT used for cDNA synthesis)	1000
Maximum cycles for automatic primer design	#	1 (low sequence homology between transcripts, slow design or testing) – 100 (high sequence homology between transcripts, fast design and testing)	10
Primer pairs to design per cycle	#	10 (low sequence homology between transcripts, slow design) – 100 (high sequence homology between transcripts, fast design and testing)	50
Minimum number of OK primer pairs per transcript	#	1 (faster, less choice) – 20 (slower, more choice)	10
