# Supplementary material for: QuantPrime – a flexible tool for reliable high-throughput primer design for quantitative PCR
Source: BMC Bioinformatics. 2008 Nov 1;9:465. doi: 10.1186/1471-2105-9-465 (PMC2612009; doi:10.1186/1471-2105-9-465)
Supplement: Additional file 3 — Comparison of QuantPrime with other primer design software. A comparison table including QuantPrime and other commonly used primer design software. [file 1471-2105-9-465-S3.xls]

## Sheet: Sheet1
QuantPrime: comparison with other primer design tools
Software	Batch operation	Exon-exon junction design	Transcript sequence 3' bias design	Specificity checking	Graphical user interface	Parameter flexibility	Speed	Supported platforms	Freely available
QuantPrime	+++	+++	++	+++	+++	+++	++	Web-based, any	Yes
Primique	+	-	-	++	++	+	+++	Web-based	Yes
Osprey	+	-	-	++	+	+	+	Web-based	Yes
PerlPrimer	-	++	-	++	+++	++	++	Any	Yes
GenomePRIDE	++	-	-	++	+	+	++	Any	No
Primer3	-	-	-	-	+	++	+++	Any	Yes
AutoPrime	+	++	-	-	+	+	+++	Any	Yes
BatchPrimer3	+	-	-	-	+	+++	+++	Any	Yes
Primer3Plus	-	-	-	-	+	+++	+++	Any	Yes
-	None
+	Basic
++	Developed
+++	Advanced
